# Supplementary material for: 4-Phenylbutyric Acid (4-PBA) Derivatives Prevent SOD1 Amyloid Aggregation In Vitro with No Effect on Disease Progression in SOD1-ALS Mice
Source: Int J Mol Sci. 2022 Aug 20;23(16):9403. doi: 10.3390/ijms23169403 (PMC9409193; doi:10.3390/ijms23169403)
Supplement: Supplementary file 1 [file ijms-23-09403-s001.zip]

Archive with 1 entries (1 files):
- ijms-1845311-supplementary.pdf
